# Supplementary material for: Genome-wide identification of Saccharomyces cerevisiae genes required for tolerance to acetic acid
Source: Microb Cell Fact. 2010 Oct 25;9:79. doi: 10.1186/1475-2859-9-79 (PMC2972246; doi:10.1186/1475-2859-9-79)
Supplement: Additional file 1 — Table S1. Yeast genes required for maximal tolerance to acetic acid. The S. cerevisiae BY4741 mutants of the Euroscarf collection was screened to search for the yeast genes conferring protection against acetic acid (70 and 90 mM; at pH 4.5) and those found to be more susceptible to the acid than the parental strain were selected and are listed. Two levels of susceptibility to acetic acid were considered: ++ - highly susceptible mutant; the mutant cells don't grow in the presence of both 70 and 90 mM acetic acid; + - susceptible mutant; the mutant cells exhibit do not grow in the presence of 90 mM and exhibit a reduced growth in the presence of 70 mM of acetic acid when compared to the parental strain. [file 1475-2859-9-79-S1.XLS]

## Sheet: Sheet1
1 Biological function is based on the information available in SGD (www.yeastgenome.org)
2 Two levels of susceptibility to acetic acid were considered: ++ - highly susceptible mutant (the mutant cells don't grow at any of the concentrations tested); + - susceptible mutant (the mutant cells exhibit a reduced growth than the parental strain at 70 mM of acetic acid. At 90 mM the mutant cells do not exhibit growth). Genes whose elimination was found to slightly affect growth in the absen…
Gene	Function1	Susceptibility to acetic acid2
Lipid metabolism
CHO2	Phosphatidylethanolamine methyltransferase (PEMT), catalyzes the first step in the conversion of phosphatidylethanolamine to phosphatidylcholine during the methylation pathway of phosphatidylcholine biosynthesis	+
CRD1	Cardiolipin synthase; produces cardiolipin, which is a phospholipid of the mitochondrial inner membrane that is required for normal mitochondrial membrane potential and function;	++
ERG2	C-8 sterol isomerase, catalyzes the isomerization of the delta-8 double bond to the delta-7 position at an intermediate step in ergosterol biosynthesis	++
ERG28	Involved in ergosterol metabolism; facilitates protein-protein interactions between the Erg26p dehydrogenase and the Erg27p 3-ketoreductase and/or tether these enzymes to the ER	+
ERG3	C-5 sterol desaturase, catalyzes the introduction of a C-5(6) double bond into episterol, a precursor in ergosterol biosynthesis	++
ERG4	C-24(28) sterol reductase, catalyzes the final step in ergosterol biosynthesis;	++
ERG6	Delta(24)-sterol C-methyltransferase, converts zymosterol to fecosterol in the ergosterol biosynthetic pathway by methylating position C-24;	++
HSV2	Phosphatidylinositol 3,5-bisphosphate-binding protein, plays a role in micronucleophagy	+
HTD2	Mitochondrial 3-hydroxyacyl-thioester dehydratase involved in fatty acid biosynthesis,	+
IPK1	Inositol 1,3,4,5,6-pentakisphosphate 2-kinase, nuclear protein required for synthesis of 1,2,3,4,5,6-hexakisphosphate (phytate), which is integral to cell function	+
ISC1	Mitochondrial membrane localized inositol phosphosphingolipid phospholipase C, hydrolyzes complex sphingolipids to produce ceramide;	+
LIP5	Protein involved in biosynthesis of the coenzyme lipoic acid	+
SAC1	Phosphatidylinositol phosphate (PtdInsP) phosphatase involved in hydrolysis of PtdIns[4]P;	++
SCS7	Sphingolipid alpha-hydroxylase, functions in the alpha-hydroxylation of sphingolipid-associated very long chain fatty acids,	+
SUR1	Probable catalytic subunit of a mannosylinositol phosphorylceramide (MIPC) synthase, forms a complex with probable regulatory subunit Csg2p; function in sphingolipid biosynthesis	+
SUR4	Elongase, involved in fatty acid and sphingolipid biosynthesis; synthesizes very long chain 20-26-carbon fatty acids from C18-CoA primers;	++
VPS34	Phosphatidylinositol 3-kinase responsible for the synthesis of phosphatidylinositol 3-phosphate;	++
Response to stress
ASG1	Zinc cluster protein proposed to function as a transcriptional regulator involved in the stress response;	++
CCS1	Copper chaperone for superoxide dismutase Sod1p, involved in oxidative stress protection	+
DOT5	Nuclear thiol peroxidase which functions as an alkyl-hydroperoxide reductase during post-diauxic growth	++
FRT1	Tail-anchored, endoplasmic reticulum membrane protein that is a substrate of the phosphatase calcineurin, interacts with homolog Frt2p, promotes cell growth in conditions of high Na+, alkaline pH, and cell wall stress	+
GTS1	Arf3p GTPase Activating Protein (GAP) that localizes to endocytic patches; gts1 mutations affect budding, cell size, heat tolerance, sporulation, life span, ultradian rhythms; localizes to nucleus and induces flocculation when overexpressed	++
MXR2	Methionine-R-sulfoxide reductase, involved in the response to oxidative stress;	+
WHI2	Protein required, with binding partner Psr1p, for full activation of the general stress response, possibly through Msn2p dephosphorylation;	++
Mitochondrial function
AEP2	Mitochondrial protein, likely involved in translation of the mitochondrial OLI1 mRNA	+
ATP1	Alpha subunit of the F1 sector of mitochondrial F1F0 ATP synthase, which is a large, evolutionarily conserved enzyme complex required for ATP synthesis;	++
ATP11	Molecular chaperone, required for the assembly of alpha and beta subunits into the F1 sector of mitochondrial F1F0 ATP synthase	++
ATP11	Molecular chaperone, required for the assembly of alpha and beta subunits into the F1 sector of mitochondrial F1F0 ATP synthase	++
ATP14	Subunit h of the F0 sector of mitochondrial F1F0 ATP synthase	+
ATP4	Subunit b of the stator stalk of mitochondrial F1F0 ATP synthase,
ATP5	Subunit 5 of the stator stalk of mitochondrial F1F0 ATP synthase, which is an evolutionarily conserved enzyme complex required for ATP synthesis	+
CBP3	Mitochondrial protein required for assembly of ubiquinol cytochrome-c reductase complex (cytochrome bc1 complex)	+
COQ5	2-hexaprenyl-6-methoxy-1,4-benzoquinone methyltransferase, involved in ubiquinone (Coenzyme Q) biosynthesis	+
COX11	Mitochondrial inner membrane protein required for delivery of copper to the Cox1p subunit of cytochrome c oxidase	+
COX12	Subunit VIb of cytochrome c oxidase, which is the terminal member of the mitochondrial inner membrane electron transport chain	++
COX23	Mitochondrial intermembrane space protein that functions in mitochondrial copper homeostasis, essential for functional cytochrome oxidase expression;	+
COX9	Subunit VIIa of cytochrome c oxidase, which is the terminal member of the mitochondrial inner membrane electron transport chain	+
CYT2	Cytochrome c1 heme lyase, involved in maturation of cytochrome c1, which is a subunit of the mitochondrial ubiquinol-cytochrome-c reductase;	++
FIS1	Protein involved in mitochondrial membrane fission and peroxisome abundance	++
FMC1	Mitochondrial matrix protein, required for assembly or stability at high temperature of the F1 sector of mitochondrial F1F0 ATP synthase	++
LPD1	Dihydrolipoamide dehydrogenase, the lipoamide dehydrogenase component (E3) of the pyruvate dehydrogenase and 2-oxoglutarate dehydrogenase multi-enzyme complexes	+
MCX1	Mitochondrial matrix protein; putative ATP-binding chaperone with non-proteolytic function	+
MDM32	Mitochondrial membrane inner protein; required for normal mitochondrial morphology and inheritance	+
MEF2	Mitochondrial elongation factor involved in translational elongation	+
MGM1	Mitochondrial GTPase related to dynamin	+
MGM101	Protein involved in mitochondrial genome maintenance; component of the mitochondrial nucleoid, required for the repair of oxidative mtDNA damage	+
MSS2	Peripherally bound inner membrane protein of the mitochondrial matrix involved in membrane insertion of C-terminus of Cox2p,	+
MSS51	Specific translational activator for the mitochondrial COX1 mRNA;	++
MTG2	Putative GTPase, member of the Obg family; peripheral protein of the mitochondrial inner membrane that associates with the large ribosomal subunit; required for mitochondrial translation, possibly via a role in ribosome assembly	+
OXA1	Mitochondrial inner membrane insertase, mediates the insertion of both mitochondrial- and nuclear-encoded proteins from the matrix into the inner membrane, interacts with mitochondrial ribosomes	+
PET117	Protein required for assembly of cytochrome c oxidase	+
PET122	Mitochondrial translational activator specific for the COX3 mRNA, acts together with Pet54p and Pet494p	+
PET54	Mitochondrial inner membrane protein that binds to the 5' UTR of the COX3 mRNA to activate its translation together with Pet122p and Pet494p	+
POR1	Mitochondrial porin (voltage-dependent anion channel), outer membrane protein required for the maintenance of mitochondrial osmotic stability and mitochondrial membrane permeability; phosphorylated	++
QCR6	Subunit 6 of the ubiquinol cytochrome-c reductase complex, which is a component of the mitochondrial inner membrane electron transport chain	+
QCR7	Subunit 7 of the ubiquinol cytochrome-c reductase complex, which is a component of the mitochondrial inner membrane electron transport chain;	+
QCR8	Subunit 8 of ubiquinol cytochrome-c reductase complex, which is a component of the mitochondrial inner membrane electron transport chain	+
RRF1	Mitochondrial ribosome recycling factor, essential for mitochondrial protein synthesis and for the maintenance of the respiratory function of mitochondria	++
RSM23	Mitochondrial ribosomal protein of the small subunit	+
RTG2	Sensor of mitochondrial dysfunction; regulates the subcellular location of Rtg1p and Rtg3p, transcriptional activators of the retrograde (RTG) and TOR pathways;	++
SAM37	Component of the Sorting and Assembly Machinery (SAM or TOB complex) of the mitochondrial outer membrane	+
SLS1	Mitochondrial membrane protein that coordinates expression of mitochondrially-encoded genes;	++
YSP1	Mitochondrial protein with a potential role in promoting mitochondrial fragmentation during programmed cell death	+
Chromatin remodelling, nucleic acid metabolism and transcription
MUD1	Involved in nuclear mRNA splicing	+
AIR2	Zinc knuckle protein, involved in nuclear RNA processing and degredation as a component of the TRAMP complex	++
ARP8	Nuclear actin-related protein involved in chromatin remodeling	++
BRE1	E3 ubiquitin ligase	+
BRE2	Subunit of COMPASS (Set1C) complex, which methylates Lys4 of histone H3 and functions in silencing at telomeres;	++
BUD13	Subunit of the RES complex, which is required for nuclear pre-mRNA retention and splicing;	++
BUD21	Component of small ribosomal subunit (SSU) processosome that contains U3 snoRNA	+
BUD23	Methyltransferase, methylates residue G1575 of 18S rRNA	+
BUD31	Component of the SF3b subcomplex of the U2 snRNP	+
CBF1	Helix-loop-helix protein that binds the motif CACRTG, which is present at several sites including MET gene promoters and centromere DNA element I (CDEI); required for nucleosome positioning at this motif; targets Isw1p to DNA	++
CBP6	Mitochondrial translational activator of the COB mRNA	+
CBS1	Mitochondrial translational activator of the COB mRNA	+
CCR4	Component of the CCR4-NOT transcriptional complex, which is involved in regulation of gene expression;	++
CDC37	Component of the Paf1p complex that binds to and modulates the activity of RNA polymerases I and II;	++
CEF1	Essential splicing factor;	++
CTK2	Beta subunit of C-terminal domain kinase I (CTDK-I), which phosphorylates both RNA pol II subunit Rpo21p to affect transcription and pre-mRNA 3' end processing	++
CTL1	RNA 5'-triphosphatase, localizes to both the nucleus and cytoplasm	+
DEP1	Transcriptional modulator involved in regulation of structural phospholipid biosynthesis genes and metabolically unrelated genes	+
DHH1	Cytoplasmic DExD/H-box helicase, stimulates mRNA decapping, coordinates distinct steps in mRNA function and decay,	+
DSS1	3'-5' exoribonuclease, component of the mitochondrial degradosome along with the ATP-dependent RNA helicase Suv3p	+
ELP6	Subunit of Elongator complex, which is required for modification of wobble nucleosides in tRNA;	++
EST2	Reverse transcriptase subunit of the telomerase holoenzyme	+
EXO5	Mitochondrial 5'-3' exonuclease and sliding exonuclease, required for mitochondrial genome maintenance;	++
FYV7	Essential protein required for maturation of 18S rRNA	+
GON7	Protein proposed to be involved in the modification of N-linked oligosaccharides, osmotic stress response, telomere uncapping and elongation, transcription	++
HDA1	Putative catalytic subunit of a class II histone deacetylase complex that also contains Hda2p and Hda3p	++
HMI1	Mitochondrial inner membrane localized ATP-dependent DNA helicase, required for the maintenance of the mitochondrial genome	+
HMO1	Chromatin associated high mobility group (HMG) family member involved in genome maintenance;	++
HPC2	Subunit of the HIR complex, a nucleosome assembly complex involved in regulation of histone gene transcription;	++
HPR1	Subunit of THO/TREX complexes that couple transcription elongation with mitotic recombination and with mRNA metabolism and export, subunit of an RNA Pol II complex;	++
HST1	NAD(+)-dependent histone deacetylase	+
HTL1	Component of the RSC chromatin remodeling complex; RSC functions in transcriptional regulation and elongation, chromosome stability, and establishing sister chromatid cohesion	+
HTZ1	Histone variant H2AZ, exchanged for histone H2A in nucleosomes by the SWR1 complex; involved in transcriptional regulation through prevention of the spread of silent heterochromatin	++
IES3	Subunit of the INO80 chromatin remodeling complex	++
IES6	Protein that associates with the INO80 chromatin remodeling complex under low-salt conditions;	++
IME4	Probable mRNA N6-adenosine methyltransferase required for entry into meiosis	+
ITC1	Component of the ATP-dependent Isw2p-Itc1p chromatin remodeling complex,	++
IWR1	Protein involved in transcription from polymerase II promoters;	++
KEM1	Evolutionarily-conserved 5'-3' exonuclease component of cytoplasmic processing (P) bodies involved in mRNA decay;	++
LEA1	Component of U2 snRNP;	++
LSM6	Lsm (Like Sm) protein; part of heteroheptameric complexes (Lsm2p-7p and either Lsm1p or 8p): cytoplasmic Lsm1p complex involved in mRNA decay;	+
LSM7	Lsm (Like Sm) protein; part of heteroheptameric complexes (Lsm2p-7p and either Lsm1p or 8p): cytoplasmic Lsm1p complex involved in mRNA decay	++
MED1	Subunit of the RNA polymerase II mediator complex;	+
MRF1	Mitochondrial translation release factor, involved in stop codon recognition and hydrolysis of the peptidyl-tRNA bond during mitochondrial translation	++
MRM2	Mitochondrial 2' O-ribose methyltransferase, required for methylation of U(2791) in 21S rRNA	++
MSD1	Mitochondrial aspartyl-tRNA synthetase, required for acylation of aspartyl-tRNA	++
MSE1	Mitochondrial glutamyl-tRNA synthetase, predicted to be palmitoylated	++
MSW1	Mitochondrial tryptophanyl-tRNA synthetase	+
MSY1	Mitochondrial tyrosyl-tRNA synthetase	++
MUD2	Protein involved in early pre-mRNA splicing;	++
NCL1	S-adenosyl-L-methionine-dependent tRNA: m5C-methyltransferase, methylates cytosine to m5C at several positions in tRNAs and intron-containing pre-tRNAs;	++
NGL2	Protein involved in 5.8S rRNA processing	+
NPL3	RNA-binding protein that promotes elongation, regulates termination, and carries poly(A) mRNA from nucleus to cytoplasm; required for pre-mRNA splicing;	+
NSR1	Nucleolar protein that binds nuclear localization sequences, required for pre-rRNA processing and ribosome biogenesis	++
NUT1	Component of the RNA polymerase II mediator complex	++
PAF1	Component of the Paf1p complex that binds to and modulates the activity of RNA polymerases I and I	+
PAT1	Topoisomerase II-associated deadenylation-dependent mRNA-decapping factor	+
PGD1	Subunit of the RNA polymerase II mediator complex;	++
POP2	RNase of the DEDD superfamily,	++
REF2	RNA-binding protein involved in the cleavage step of mRNA 3'-end formation prior to polyadenylation, and in snoRNA maturation	++
RPB4	Involvedin recruitment of 3'-end processing factors to transcribing RNA polymerase II complex and in export of mRNA to cytoplasm under stress conditions	++
RPB9	RNA polymerase II subunit B12.6; contacts DNA	+
RPH1	Histone demethylase which can specifically demethylate H3K36 tri- and dimethyl modification states	+
RSC2	Component of the RSC chromatin remodeling complex;	+
RTF1	Subunit of the RNA polymerase II-associated Paf1 complex;	++
RXT2	Subunit of the histone deacetylase Rpd3L complex;	++
SAP30	Subunit of a histone deacetylase complex, along with Rpd3p and Sin3p, that is involved in silencing at telomeres, rDNA, and silent mating-type loci	++
SDC1	Subunit of the COMPASS (Set1C) complex, which methylates lysine 4 of histone H3 and is required in chromatin silencing at telomeres;	++
SDS3	Component of the Rpd3p/Sin3p deacetylase complex required for its structural integrity and catalytic activity, involved in transcriptional silencing and required for sporulation	+
SGF11	Integral subunit of SAGA histone acetyltransferase complex, regulates transcription of a subset of SAGA-regulated genes, required for the Ubp8p association with SAGA and for H2B deubiquitylation	+
SGF73	Subunit of SAGA histone acetyltransferase complex;	++
SIF2	WD40 repeat-containing subunit of the Set3C histone deacetylase complex, which represses early/middle sporulation genes; antagonizes telomeric silencing;	+
SIN3	Component of the Sin3p-Rpd3p histone deacetylase complex, involved in transcriptional repression and activation of diverse processes,	++
SIN4	Subunit of the RNA polymerase II mediator complex;	++
SNF6	Subunit of the SWI/SNF chromatin remodeling complex involved in transcriptional regulation;	++
SNT1	Subunit of the Set3C deacetylase complex that interacts directly with the Set3C subunit, Sif2p; putative DNA-binding protein	+
SNU66	Component of the U4/U6.U5 snRNP complex involved in pre-mRNA splicing via spliceosome	+
SOH1	Subunit of the RNA polymerase II mediator complex;	++
SPT10	Putative histone acetylase, sequence-specific activator of histone genes, binds specifically and highly cooperatively to pairs of UAS elements in core histone promoters, functions at or near the TATA box	+
SPT3	Subunit of the SAGA and SAGA-like transcriptional regulatory complexes, interacts with Spt15p to activate transcription of some RNA polymerase II-dependent genes,	++
SPT8	Subunit of the SAGA transcriptional regulatory complex	++
SRB2	Subunit of the RNA polymerase II mediator complex;	++
SRB6	Subunit of the RNA polymerase II mediator complex;	++
SRB8	Subunit of the RNA polymerase II mediator complex; associates with core polymerase subunits to form the RNA polymerase II holoenzyme;	+
SRN2	Component of the ESCRT-I complex, which is involved in ubiquitin-dependent sorting of proteins into the endosome;	++
SSN3	Cyclin-dependent protein kinase, component of RNA polymerase II holoenzyme	+
SUV3	ATP-dependent RNA helicase, component of the mitochondrial degradosome along with the RNase Dss1p	++
SWC3	Protein of unknown function, component of the SWR1 complex, which exchanges histone variant H2AZ (Htz1p) for chromatin-bound histone H2A	+
SWD1	Subunit of the COMPASS (Set1C) complex, which methylates histone H3 on lysine 4 and is required in transcriptional silencing near telomeres;	+
SWD3	Essential subunit of the COMPASS (Set1C) complex, which methylates histone H3 on lysine 4 and is required in transcriptional silencing near telomeres	++
SWR1	Swi2/Snf2-related ATPase that is the structural component of the SWR1 complex, which exchanges histone variant H2AZ (Htz1p) for chromatin-bound histone H2A	+
SYF2	Member of the NineTeen Complex (NTC) that contains Prp19p and stabilizes U6 snRNA in catalytic forms of the spliceosome containing U2, U5, and U6 snRNAs;	+
TFB5	Component of the RNA polymerase II general transcription and DNA repair factor TFIIH;	+
TGS1	Trimethyl guanosine synthase, conserved nucleolar methyl transferase that converts the m(7)G cap structure of snRNAs, snoRNAs, and telomerase TLC1 RNA to m(2,2,7)G;	++
THP2	Subunit of the THO complex, which connects transcription elongation and mitotic recombination, and of the TREX complex	+
TOP1	Topoisomerase I, nuclear enzyme that relieves torsional strain in DNA by cleaving and re-sealing the phosphodiester backbone;	++
TUP1	General repressor of transcription,	++
VPS71	Nucleosome-binding component of the SWR1 complex, which exchanges histone variant H2AZ (Htz1p) for chromatin-bound histone H2A;	++
Nucleotide metabolism
ADE4	Phosphoribosylpyrophosphate amidotransferase (PRPPAT; amidophosphoribosyltransferase), catalyzes first step of the 'de novo' purine nucleotide biosynthetic pathway	++
APA1	Diadenosine 5',5''-P1,P4-tetraphosphate phosphorylase I (AP4A phosphorylase), involved in catabolism of bis(5'-nucleosidyl) tetraphosphates	+
DEG1	tRNA:pseudouridine synthase, introduces pseudouridines at position 38 or 39 in tRNA, important for maintenance of translation efficiency and normal cell growth, localizes to both the nucleus and cytoplasm	++
GDA1	Guanosine diphosphatase located in the Golgi, involved in the transport of GDP-mannose into the Golgi lumen by converting GDP to GMP after mannose is transferred its substrate	+
Transcription factors
MIG1	Transcription factor involved in glucose repression;	+
ACE1	Copper-binding transcription factor;	++
ACE2	Transcription factor that activates expression of early G1-specific genes, localizes to daughter cell nuclei after cytokinesis and delays G1 progression in daughters, localization is regulated by phosphorylation	+
CBF1	Helix-loop-helix protein that binds the motif CACRTG, which is present at several sites including MET gene promoters and centromere DNA element I (CDEI); required for nucleosome positioning at this motif;	++
CST6	Basic leucine zipper (bZIP) transcription factor of the ATF/CREB family, proposed to be a regulator of oleate responsive genes	++
GCR2	Transcriptional activator of genes involved in glycolysis	++
HAA1	Involved in adaptation to weak acid stress	++
INO2	Component of the heteromeric Ino2p/Ino4p basic helix-loop-helix transcription activator that binds inositol/choline-responsive elements (ICREs), required for derepression of phospholipid biosynthetic genes in response to inositol depletion	++
IXR1	Protein that binds DNA containing intrastrand cross-links formed by cisplatin, contains two HMG (high mobility group box) domains, which confer the ability to bend cisplatin-modified DNA; mediates aerobic transcriptional repression of COX5b	++
MOT3	Nuclear transcription factor with two Cys2-His2 zinc fingers; involved in repression of a subset of hypoxic genes by Rox1p, repression of several DAN/TIR genes during aerobic growth, and repression of ergosterol biosynthetic genes	+
MSN2	Transcriptional activator related to Msn4p; activated in stress conditions;	++
NRG1	Transcriptional repressor that recruits the Cyc8p-Tup1p complex to promoters; mediates glucose repression and negatively regulates a variety of processes including filamentous growth and alkaline pH response	++
PPR1	Zinc finger transcription factor containing a Zn(2)-Cys(6) binuclear cluster domain, positively regulates transcription of genes involved in uracil biosynthesis	+
RIM101	Transcriptional repressor involved in response to pH and in cell wall construction; required for alkaline pH-stimulated haploid invasive growth and sporulation	+
RTG3	Basic helix-loop-helix-leucine zipper (bHLH/Zip) transcription factor that forms a complex with another bHLH/Zip protein, Rtg1p, to activate the retrograde (RTG) and TOR pathways	++
SKN7	Nuclear response regulator and transcription factor, part of a branched two-component signaling system; required for optimal induction of heat-shock genes in response to oxidative stress; involved in osmoregulation	+
STB5	Transcription factor, involved in regulating multidrug resistance and oxidative stress response; forms a heterodimer with Pdr1p;	++
STP1	Transcription factor, undergoes proteolytic processing by SPS (Ssy1p-Ptr3p-Ssy5p)-sensor component Ssy5p in response to extracellular amino acids	++
SUM1	Transcriptional repressor required for mitotic repression of middle sporulation-specific genes	+
SWI6	Transcription cofactor, forms complexes with DNA-binding proteins Swi4p and Mbp1p to regulate transcription at the G1/S transition;	++
THI2	Zinc finger protein of the Zn(II)2Cys6 type, probable transcriptional activator of thiamine biosynthetic genes	+
TYE7	Serine-rich protein that contains a basic-helix-loop-helix (bHLH) DNA binding motif; binds E-boxes of glycolytic genes and contributes to their activation	+
UGA3	Transcriptional activator necessary for gamma-aminobutyrate (GABA)-dependent induction of GABA genes (such as UGA1, UGA2, UGA4);	++
UME6	Key transcriptional regulator of early meiotic genes,	++
Transport
AGP2	Plasma membrane high affinity polyamine permease; carnitine transporter; low-affinity amino acid permease	+
AZR1	Plasma membrane transporter of the major facilitator superfamily, involved in resistance to azole drugs such as ketoconazole and fluconazole	+
FET3	Ferro-O2-oxidoreductase required for high-affinity iron uptake and involved in mediating resistance to copper ion toxicity	+
FPS1	Plasma membrane channel, member of major intrinsic protein (MIP) family; involved in efflux of glycerol	+
GUP1	Plasma membrane protein involved in remodeling GPI anchors; member of the MBOAT family of putative membrane-bound O-acyltransferases; proposed to be involved in glycerol transport	++
ITR1	Myo-inositol transporter with strong similarity to the minor myo-inositol transporter Itr2p, member of the sugar transporter superfamily;	+
MCH5	Plasma membrane riboflavin transporter	+
MDL1	Mitochondrial inner membrane half-type ATP-binding cassette (ABC) transporter, mediates export of peptides generated upon proteolysis of mitochondrial proteins, plays a role in the regulation of cellular resistance to oxidative stress	+
MEP3	Ammonium permease of high capacity and low affinity;	+
NHA1	Na+/H+ antiporter involved in sodium and potassium efflux through the plasma membrane;	++
OPT2	Oligopeptide transporter;	+
PMR1	High affinity Ca2+/Mn2+ P-type ATPase required for Ca2+ and Mn2+ transport into Golgi; involved in Ca2+ dependent protein sorting and processing	++
RGT2	Plasma membrane high glucose sensor that regulates glucose transport;	++
SPF1	P-type ATPase, ion transporter of the ER membrane involved in ER function and Ca2+ homeostasis	++
TPO1	Polyamine plasma membrane transporter of the MFS-MDR Superfamily that recognizes spermine, putrescine, and spermidine	+
TPO3	Plasma membrane polyamine transport of the MFS-MDR Superfamily protein specific for spermine;	+
URE2	Nitrogen catabolite repression transcriptional regulator that acts by inhibition of GLN3 transcription in good nitrogen source;	++
YBR241C	Putative transporter, member of the sugar porter family	+
YIA6	Mitochondrial NAD+ transporter, involved in the transport of NAD+ into the mitochondria (see also YEA6); member of the mitochondrial carrier subfamily	++
YMD8	Putative nucleotide sugar transporter	+
YOR378W	Putative paralog of ATR1, but not required for boron tolerance; member of the DHA2 family of drug:H+ antiporters	+
Autophagy
ATG11	Adapter protein for pexophagy and the cytoplasm-to-vacuole targeting (Cvt) pathway;	++
ATG12	Conserved ubiquitin-like modifier involved in autophagy and the Cvt pathway;	++
ATG15	Lipase required for intravacuolar lysis of autophagic bodies and Cvt bodies	+
MON1	Protein required for fusion of cvt-vesicles and autophagosomes with the vacuole	+
Protein modification
AIM22	Putative lipoate-protein ligase	+
ALG12	Alpha-1,6-mannosyltransferase localized to the ER; responsible for the addition of the alpha-1,6 mannose to dolichol-linked Man7GlcNAc2	+
ARD1	Subunit of N-terminal acetyltransferase NatA (Nat1p, Ard1p, Nat5p); acetylates many proteins and thus affects telomeric silencing, cell cycle, heat-shock resistance, mating, and sporulation	++
BRE5	Ubiquitin protease cofactor, forms deubiquitination complex with Ubp3p that coregulates anterograde and retrograde transport between the endoplasmic reticulum and Golgi compartments	++
COS16	Protein of the endoplasmic reticulum, required for GPI-phospholipase A2 activity that remodels the GPI anchor as a prerequisite for association of GPI-anchored proteins with lipid rafts	+
CPR6	Peptidyl-prolyl cis-trans isomerase (cyclophilin), catalyzes the cis-trans isomerization of peptide bonds N-terminal to proline residues	+
CPR7	Peptidyl-prolyl cis-trans isomerase (cyclophilin), catalyzes the cis-trans isomerization of peptide bonds N-terminal to proline residues;	++
CTK1	Catalytic (alpha) subunit of C-terminal domain kinase I (CTDK-I), which phosphorylates both RNA pol II subunit Rpo21p to affect transcription and pre-mRNA 3' end processing, and ribosomal protein Rps2p to increase translational fidelity	+
DBF2	Ser/Thr kinase involved in transcription and stress response	++
EUG1	Protein disulfide isomerase of the endoplasmic reticulum lumen	+
FPK1	Ser/Thr protein kinase that regulates the putative phospholipid translocases Lem3p-Dnf1p/Dnf2p; phosphorylates and inhibits upstream inhibitory kinase, Ypk1p	+
GNT1	N-acetylglucosaminyltransferase capable of modification of N-linked glycans in the Golgi apparatus	+
GSH2	Glutathione synthetase, catalyzes the ATP-dependent synthesis of glutathione (GSH) from gamma-glutamylcysteine and glycine;	++
HRK1	Protein kinase implicated in activation of the plasma membrane H(+)-ATPase Pma1p in response to glucose metabolism	++
KTR4	Putative mannosyltransferase involved in protein glycosylation	+
LAS21	Integral plasma membrane protein involved in the synthesis of the glycosylphosphatidylinositol (GPI) core structure; mutations affect cell wall integrity	++
LIP2	Lipoyl ligase, involved in the modification of mitochondrial enzymes by the attachment of lipoic acid groups	+
MCK1	Protein serine/threonine/tyrosine (dual-specificity) kinase involved in control of chromosome segregation and in regulating entry into meiosis;	++
MKC7	GPI-anchored aspartyl protease (yapsin) involved in protein processing	+
MTQ2	S-adenosylmethionine-dependent methyltransferase of the seven beta-strand family;	++
NAS2	Proteasome-interacting protein involved in the assembly of the base subcomplex of the 19S proteasomal regulatory particle (RP)	++
NAT1	Subunit of the N-terminal acetyltransferase NatA (Nat1p, Ard1p, Nat5p); N-terminally acetylates many proteins, which influences multiple processes such as the cell cycle, heat-shock resistance, mating, sporulation, and telomeric silencing	+
NAT3	Catalytic subunit of the NatB N-terminal acetyltransferase, which catalyzes acetylation of the amino-terminal methionine residues of all proteins beginning with Met-Asp or Met-Glu and of some proteins beginning with Met-Asn or Met-Met	++
OST4	Subunit of the oligosaccharyltransferase complex of the ER lumen, which catalyzes protein asparagine-linked glycosylation;	+
PMT1	Protein O-mannosyltransferase, transfers mannose residues from dolichyl phosphate-D-mannose to protein serine/threonine residues	+
PMT2	Protein O-mannosyltransferase, transfers mannose residues from dolichyl phosphate-D-mannose to protein serine/threonine residues;	+
PPT2	Phosphopantetheine:protein transferase (PPTase), activates mitochondrial acyl carrier protein (Acp1p) by phosphopantetheinylation	+
PTK2	Putative serine/threonine protein kinase involved in regulation of ion transport across plasma membrane	++
RPN10	Non-ATPase base subunit of the 19S regulatory particle (RP) of the 26S proteasome	+
RPS4B	Protein component of the small (40S) ribosomal subunit	+
SHR5	Subunit of a palmitoyltransferase, composed of Shr5p and Erf2p, that adds a palmitoyl lipid moiety to heterolipidated substrates such as Ras1p and Ras2p through a thioester linkage	+
SWF1	Palmitoyltransferase that acts on the SNAREs Snc1p, Syn8p, Tlg1p and likely on all SNAREs; member of a family of putative palmitoyltransferases containing an Asp-His-His-Cys-cysteine rich (DHHC-CRD) domain;	++
UBC4	Ubiquitin-conjugating enzyme (E2), mediates degradation of abnormal or excess proteins, including calmodulin and histone H3;	+
UBP14	Ubiquitin-specific protease that specifically disassembles unanchored ubiquitin chains; involved in fructose-1,6-bisphosphatase (Fbp1p) degradation	+
UBP15	Ubiquitin-specific protease that may play a role in ubiquitin precursor processing	+
UBP6	Ubiquitin-specific protease situated in the base subcomplex of the 26S proteasome,	++
VID22	Glycosylated integral membrane protein localized to the plasma membrane; plays a role in fructose-1,6-bisphosphatase (FBPase) degradation;	++
VID28	Protein involved in proteasome-dependent catabolite degradation of fructose-1,6-bisphosphatase (FBPase)	++
YPK1	Serine/threonine protein kinase that phosphorylates and downregulates flippase activator Fpk1p; mutations affect receptor-mediated endocytosis and sphingolipid-mediated and cell integrity signaling pathways; homolog of mammalian kinase SGK	++
Protein folding
CAJ1	Nuclear type II J heat shock protein of the E. coli dnaJ family, contains a leucine zipper-like motif, binds to non-native substrates for presentation to Ssa3p, may function during protein translocation, assembly and disassembly	+
DOC1	Processivity factor required for the ubiquitination activity of the anaphase promoting complex (APC), mediates the activity of the APC by contributing to substrate recognition;	++
EMC1	Member of a transmembrane complex required for efficient folding of proteins in the ER	+
FES1	Hsp70 (Ssa1p) nucleotide exchange factor, cytosolic homolog of Sil1p, which is the nucleotide exchange factor for BiP (Kar2p) in the endoplasmic reticulum	++
SSE1	ATPase that is a component of the heat shock protein Hsp90 chaperone complex	+
SSZ1	Hsp70 protein that interacts with Zuo1p (a DnaJ homolog) to form a ribosome-associated complex that binds the ribosome via the Zuo1p subunit; also involved in pleiotropic drug resistance via sequential activation of PDR1 and PDR5;	++
Carbohydrate metabolism
ARI1	NADPH-dependent aldehyde reductase, utilizes aromatic and alophatic aldehyde substrates;	+
CAT2	Carnitine acetyl-CoA transferase present in both mitochondria and peroxisomes, transfers activated acetyl groups to carnitine to form acetylcarnitine which can be shuttled across membranes	+
FUM1	Fumarase, converts fumaric acid to L-malic acid in the TCA cycle;	+
GPH1	Non-essential glycogen phosphorylase required for the mobilization of glycogen, activity is regulated by cyclic AMP-mediated phosphorylation,	++
HXK2	Hexokinase isoenzyme 2 that catalyzes phosphorylation of glucose in the cytosol;	++
KGD2	Dihydrolipoyl transsuccinylase, component of the mitochondrial alpha-ketoglutarate dehydrogenase complex, which catalyzes the oxidative decarboxylation of alpha-ketoglutarate to succinyl-CoA in the TCA cycle	+
NDE1	Mitochondrial external NADH dehydrogenase, a type II NAD(P)H:quinone oxidoreductase that catalyzes the oxidation of cytosolic NADH;	+
PCL7	Pho85p cyclin of the Pho80p subfamily, forms a functional kinase complex with Pho85p which phosphorylates Mmr1p and is regulated by Pho81p; involved in glycogen metabolism	++
PDA1	E1 alpha subunit of the pyruvate dehydrogenase (PDH) complex, catalyzes the direct oxidative decarboxylation of pyruvate to acetyl-CoA	+
PDC1	Major of three pyruvate decarboxylase isozymes, key enzyme in alcoholic fermentation, decarboxylates pyruvate to acetaldehyde;
PFK1	Alpha subunit of heterooctameric phosphofructokinase involved in glycolysis	++
PKP1	Mitochondrial protein kinase involved in negative regulation of pyruvate dehydrogenase complex activity by phosphorylating the ser-133 residue of the Pda1p subunit;	++
PYC1	Pyruvate carboxylase isoform, cytoplasmic enzyme that converts pyruvate to oxaloacetate;	+
PYC2	Pyruvate carboxylase isoform, cytoplasmic enzyme that converts pyruvate to oxaloacetate;	++
RHR2	Constitutively expressed isoform of DL-glycerol-3-phosphatase; involved in glycerol biosynthesis,	++
RPE1	D-ribulose-5-phosphate 3-epimerase, catalyzes a reaction in the non-oxidative part of the pentose-phosphate pathway;	++
TPS1	Synthase subunit of trehalose-6-phosphate synthase/phosphatase complex, which synthesizes the storage carbohydrate trehalose;	++
TPS2	Phosphatase subunit of the trehalose-6-phosphate synthase/phosphatase complex, which synthesizes the storage carbohydrate trehalose;	++
YHM2	Carrier protein that exports citrate from and imports oxoglutarate into the mitochondrion, causing net export of NADPH reducing equivalents	+
YJR096w	Putative xylose and arabinose reductase	+
ZWF1	Glucose-6-phosphate dehydrogenase (G6PD), catalyzes the first step of the pentose phosphate pathway;	++
Cytoskeleton organization and morphogenesis
ALF1	Alpha-tubulin folding protein,	++
APQ12	Protein required for nuclear envelope morphology, nuclear pore complex localization, mRNA export from the nucleus	++
ARC18	Subunit of the ARP2/3 complex, which is required for the motility and integrity of cortical actin patches	++
ARP6	Actin-related protein that binds nucleosomes	+
BEM2	Rho GTPase activating protein (RhoGAP) involved in the control of cytoskeleton organization and cellular morphogenesis;	+
BEM4	Protein involved in establishment of cell polarity and bud emergence;	++
BUB3	Kinetochore checkpoint WD40 repeat protein that localizes to kinetochores during prophase and metaphase, delays anaphase in the presence of unattached kinetochores;	++
BUD25	Protein involved in bud-site selection	++
CYK3	SH3-domain protein located in the mother-bud neck and the cytokinetic actin ring;	++
GIN4	Protein kinase involved in bud growth and assembly of the septin ring	+
HOF1	Bud neck-localized, SH3 domain-containing protein required for cytokinesis	+
KAR3	Minus-end-directed microtubule motor that functions in mitosis and meiosis, localizes to the spindle pole body and localization is dependent on functional Cik1p, required for nuclear fusion during mating;	+
KEL1	Protein required for proper cell fusion and cell morphology	+
LDB18	Component of the dynactin complex, which is required for dynein activity;	++
MDY2	Protein required for efficient mating; involved in shmoo formation and nuclear migration in the pre-zygote	+
MMR1	Phosphorylated protein of the mitochondrial outer membrane, localizes only to mitochondria of the bud; interacts with Myo2p to mediate mitochondrial distribution to buds;	+
NIP100	Large subunit of the dynactin complex, which is involved in partitioning the mitotic spindle between mother and daughter cells	+
NUM1	Protein required for nuclear migration, localizes to the mother cell cortex and the bud tip; may mediate interactions of dynein and cytoplasmic microtubules with the cell cortex	+
POM34	Integral membrane protein of the nuclear pore	+
RGD1	GTPase-activating protein (RhoGAP) for Rho3p and Rho4p, possibly involved in control of actin cytoskeleton organizatio	++
RHO4	Non-essential small GTPase of the Rho/Rac subfamily of Ras-like proteins, likely to be involved in the establishment of cell polarity	++
RVS161	Amphiphysin-like lipid raft protein; interacts with Rvs167p and regulates polarization of the actin cytoskeleton, endocytosis, cell polarity, cell fusion and viability following starvation or osmotic stress	++
SAC6	Fimbrin, actin-bundling protein; cooperates with Scp1p (calponin/transgelin) in the organization and maintenance of the actin cytoskeleton	++
SEH1	Nuclear pore protein that is part of the evolutionarily conserved Nup84p complex	++
THP1	Nuclear pore-associated protein, forms a complex with Sac3p that is involved in transcription and in mRNA export from the nucleus	++
TMA23	Nucleolar protein of unknown function implicated in ribosome biogenesis	++
VAC17	Phosphoprotein involved in vacuole inheritance	+
VAM10	Protein involved in vacuole morphogenesis;	++
VRP1	Proline-rich actin-associated protein involved in cytoskeletal organization and cytokinesis	+
YKE2	Subunit of the heterohexameric Gim/prefoldin protein complex involved in the folding of alpha-tubulin, beta-tubulin, and actin	++
Intracellular traficking and protein sorting
APM3	Mu3-like subunit of the clathrin associated protein complex (AP-3); functions in transport of alkaline phosphatase to the vacuole via the alternate pathway	+
APS3	Small subunit of the clathrin-associated adaptor complex AP-3, which is involved in vacuolar protein sorting	++
ARF1	ADP-ribosylation factor, GTPase of the Ras superfamily involved in regulation of coated vesicle formation in intracellular trafficking within the Golgi;	++
ARL3	GTPase of the Ras superfamily required to recruit Arl1p to the Golgi; similar to ADP-ribosylation factor	+
ARV1	Protein functioning in transport of glycosylphosphatidylinositol intermediates into the ER lumen;	+
BPH1	Mutant phenotype and genetic interactions suggest a role in protein sorting	+
BUG1	Cis-golgi localized protein involved in ER to Golgi transport	+
BUL1	Ubiquitin-binding component of the Rsp5p E3-ubiquitin ligase complex	+
CHS5	involved in export of selected proteins, such as chitin synthase Chs3p, from the Golgi to the plasma membrane	+
CLC1	Clathrin light chain, subunit of the major coat protein involved in intracellular protein transport and endocytosis;	+
COG5	Component of the conserved oligomeric Golgi complex (Cog1p through Cog8p), a cytosolic tethering complex that functions in protein trafficking to mediate fusion of transport vesicles to Golgi compartments	++
COG7	Component of the conserved oligomeric Golgi complex (Cog1p through Cog8p), a cytosolic tethering complex that functions in protein trafficking to mediate fusion of transport vesicles to Golgi compartments	++
COG8	Component of the conserved oligomeric Golgi complex (Cog1p through Cog8p), a cytosolic tethering complex that functions in protein trafficking to mediate fusion of transport vesicles to Golgi compartments	+
DID2	Class E protein of the vacuolar protein-sorting (Vps) pathway	+
DOA1	WD repeat protein required for ubiquitin-mediated protein degradation, forms complex with Cdc48p, plays a role in controlling cellular ubiquitin concentration;	++
DOA4	Ubiquitin isopeptidase, required for recycling ubiquitin from proteasome-bound ubiquitinated intermediates, acts at the late endosome/prevacuolar compartment to recover ubiquitin from ubiquitinated membrane proteins en route to the vacuole	++
EMC6	Member of a transmembrane complex required for efficient folding of proteins in the ER	+
END3	EH domain-containing protein involved in endocytosis, actin cytoskeletal organization and cell wall morphogenesis;	++
EPS1	ER protein with chaperone and co-chaperone activity, involved in retention of resident ER proteins; has a role in recognizing proteins targeted for ER-associated degradation (ERAD)	++
GCS1	ADP-ribosylation factor GTPase activating protein (ARF GAP), involved in ER-Golgi transport; shares functional similarity with Glo3p	++
GET1	Subunit of the GET complex; involved in insertion of proteins into the ER membrane;	+
GET2	Subunit of the GET complex; involved in insertion of proteins into the ER membrane;	++
GLO3	ADP-ribosylation factor GTPase activating protein (ARF GAP), involved in ER-Golgi transport	+
GSF2	ER localized integral membrane protein that may promote secretion of certain hexose transporters,	++
GTR1	Cytoplasmic GTP binding protein and negative regulator of the Ran/Tc4 GTPase cycle; component of GSE complex, which is required for sorting of Gap1p	+
GVP36	BAR domain-containing protein that localizes to both early and late Golgi vesicles; required for adaptation to varying nutrient concentrations, fluid-phase endocytosis, polarization of the actin cytoskeleton, and vacuole biogenesis	++
GYP1	Involved in vesicle docking and fusion	+
LTV1	Component of the GSE complex, which is required for proper sorting of amino acid permease Gap1p;	++
MVP1	Protein required for sorting proteins to the vacuole	+
PEP3	Component of CORVET tethering complex; vacuolar peripheral membrane protein that promotes vesicular docking/fusion reactions in conjunction with SNARE proteins, required for vacuolar biogenesis	+
PEP8	Vacuolar protein sorting protein that forms part of the multimeric membrane-associated retromer complex along with Vps35p, Vps29p, Vps17p, and Vps5p; essential for endosome-to-Golgi retrograde protein transport	++
PRC1	Vacuolar carboxypeptidase Y (proteinase C; CPY),	+
RAV1	Subunit of the RAVE complex (Rav1p, Rav2p, Skp1p), which promotes assembly of the V-ATPase holoenzyme	++
RGP1	Subunit of a Golgi membrane exchange factor (Ric1p-Rgp1p) that catalyzes nucleotide exchange on Ypt6p	++
RIC1	Protein involved in retrograde transport to the cis-Golgi network;	++
SEC22	involved in anterograde and retrograde transport between the ER and Golgi;	+
SEC22	R-SNARE protein; assembles into SNARE complex with Bet1p, Bos1p and Sed5p; cycles between the ER and Golgi complex; involved in anterograde and retrograde transport between the ER and Golgi; synaptobrevin homolog	++
SEC66	Non-essential subunit of Sec63 complex (Sec63p, Sec62p, Sec66p and Sec72p); with Sec61 complex, Kar2p/BiP and Lhs1p forms a channel competent for SRP-dependent and post-translational SRP-independent protein targeting and import into the ER	++
SEE1	Probable lysine methyltransferase involved in the dimethylation of eEF1A (Tef1p/Tef2p); sequence similarity to S-adenosylmethionine-dependent methyltransferases of the seven beta-strand family; role in vesicular transport	++
SFB3	Component of the Sec23p-Sfb3p heterodimer of the COPII vesicle coat, required for cargo selection during vesicle formation in ER to Golgi transport;	++
SLM4	Component of the EGO complex, which is involved in the regulation of microautophagy, and of the GSE complex, which is required for proper sorting of amino acid permease Gap1p	+
SLY41	Protein involved in ER-to-Golgi transport	+
SNF7	One of four subunits of the endosomal sorting complex required for transport III (ESCRT-III); involved in the sorting of transmembrane proteins into the multivesicular body (MVB) pathway;	++
SNF8	Component of the ESCRT-II complex, which is involved in ubiquitin-dependent sorting of proteins into the endosome;	++
SSH1	Subunit of the Ssh1 translocon complex; Sec61p homolog involved in co-translational pathway of protein translocation	++
SSO2	Plasma membrane t-SNARE involved in fusion of secretory vesicles at the plasma membrane	++
STP22	Component of the ESCRT-I complex, which is involved in ubiquitin-dependent sorting of proteins into the endosome;	++
SWA2	Auxilin-like protein involved in vesicular transport;	+
TLG2	Syntaxin-like t-SNARE that forms a complex with Tlg1p and Vti1p and mediates fusion of endosome-derived vesicles with the late Golgi;	++
UBC13	Ubiquitin-conjugating enzyme involved in the error-free DNA postreplication repair pathway; interacts with Mms2p to assemble ubiquitin chains at the Ub Lys-63 residue;	++
UBP3	Ubiquitin-specific protease that interacts with Bre5p to co-regulate anterograde and retrograde transport between endoplasmic reticulum and Golgi compartments;	+
VAM6	Vacuolar protein that plays a critical role in the tethering steps of vacuolar membrane fusion by facilitating guanine nucleotide exchange on small guanosine triphosphatase Ypt7p	++
VAM7	Component of the vacuole SNARE complex involved in vacuolar morphogenesis; SNAP-25 homolog; functions with a syntaxin homolog Vam3p in vacuolar protein trafficking	+
VPS1	Dynamin-like GTPase required for vacuolar sorting;	++
VPS17	Subunit of the membrane-associated retromer complex essential for endosome-to-Golgi retrograde protein transport;	++
VPS20	Myristoylated subunit of ESCRTIII, the endosomal sorting complex required for transport of transmembrane proteins into the multivesicular body pathway to the lysosomal/vacuolar lumen	+
VPS21	Rab family GTPase required for endocytic transport and for sorting of vacuolar hydrolases	+
VPS27	Endosomal protein that forms a complex with Hse1p; required for recycling Golgi proteins, forming lumenal membranes and sorting ubiquitinated proteins destined for degradation;	++
VPS28	Component of the ESCRT-I complex (Stp22p, Srn2p, Vps28p, and Mvb12p), which is involved in ubiquitin-dependent sorting of proteins into the endosome	++
VPS29	Endosomal protein that is a subunit of the membrane-associated retromer complex essential for endosome-to-Golgi retrograde transport;	++
VPS35	Endosomal subunit of membrane-associated retromer complex required for retrograde transport	+
VPS36	Component of the ESCRT-II complex;
VPS4	AAA-ATPase involved in multivesicular body (MVB) protein sorting	+
VPS5	Required for localizing membrane proteins from a prevacuolar/late endosomal compartment back to the late Golgi apparatus	++
VPS5	Nexin-1 homolog required for localizing membrane proteins from a prevacuolar/late endosomal compartment back to the late Golgi apparatus	++
VPS52	Component of the GARP (Golgi-associated retrograde protein) complex, Vps51p-Vps52p-Vps53p-Vps54p, which is required for the recycling of proteins from endosomes to the late Golgi	+
VPS52	Component of the GARP (Golgi-associated retrograde protein) complex, Vps51p-Vps52p-Vps53p-Vps54p, which is required for the recycling of proteins from endosomes to the late Golgi	++
VPS54	Component of the GARP (Golgi-associated retrograde protein) complex, Vps51p-Vps52p-Vps53p-Vps54p, which is required for the recycling of proteins from endosomes to the late Golgi;	++
VPS60	Cytoplasmic and vacuolar membrane protein involved in late endosome to vacuole transport;	+
VPS64	Protein required for cytoplasm to vacuole targeting of proteins	+
VPS74	Protein required for Golgi localization of glycosyltransferases	+
VPS8	Membrane-associated protein that interacts with Vps21p to facilitate soluble vacuolar protein localization	+
YOS9	ER quality-control lectin; integral subunit of the HRD ligase	+
YPT6	Rab family GTPase, Ras-like GTP binding protein involved in the secretory pathway, required for fusion of endosome-derived vesicles with the late Golgi, maturation of the vacuolar carboxypeptidase Y;	++
Ion homeostasis
ARL1	Soluble GTPase with a role in regulation of membrane traffic; regulates potassium influx;	++
FIT2	Mannoprotein that is incorporated into the cell wall via a glycosylphosphatidylinositol (GPI) anchor, involved in the retention of siderophore-iron in the cell wall	+
FIT3	Mannoprotein that is incorporated into the cell wall via a glycosylphosphatidylinositol (GPI) anchor, involved in the retention of siderophore-iron i	+
FRA1	Protein involved in negative regulation of transcription of iron regulon	+
FRA2	Protein involved in negative regulation of transcription of iron regulon;	+
FRE3	Ferric reductase, reduces siderophore-bound iron prior to uptake by transporters	+
FRE8	Protein with sequence similarity to iron/copper reductases, involved in iron homeostasis	+
TRK1	Component of the Trk1p-Trk2p potassium transport system;	++
DNA repair
CTF18	Subunit of a complex with Ctf8p that shares some subunits with Replication Factor C and is required for sister chromatid cohesion; may have overlapping functions with Rad24p in the DNA damage replication checkpoint	+
MET18	DNA repair and TFIIH regulator,	++
MSH2	Protein that forms heterodimers with Msh3p and Msh6p that bind to DNA mismatches to initiate the mismatch repair process	+
RAD50	Subunit of MRX complex, with Mre11p and Xrs2p, involved in processing double-strand DNA breaks in vegetative cells	+
REV1	Involved in repair of abasic sites in damaged DNA	+
Protein synthesis
HCR1	Dual function protein involved in translation initiation as a substoichiometric component (eIF3j) of translation initiation factor 3 (eIF3) and required for processing of 20S pre-rRNA	+
IFM1	Mitochondrial translation initiation factor 2	+
MRP51	Mitochondrial ribosomal protein of the small subunit;	++
MRP7	Mitochondrial ribosomal protein of the large subunit	++
MRPL13	Mitochondrial ribosomal protein of the large subunit	++
MRPL22	Mitochondrial ribosomal protein of the large subunit	+
MRPL33	Mitochondrial ribosomal protein of the large subunit	+
MRPL35	Mitochondrial ribosomal protein of the large subunit	+
MRPL36	Mitochondrial ribosomal protein of the large subunit;	+
MRPL36	Mitochondrial ribosomal protein of the large subunit	++
MRPL40	Mitochondrial ribosomal protein of the large subunit	++
MRPL49	Mitochondrial ribosomal protein of the large subunit	+
MRPL49	Mitochondrial ribosomal protein of the large subunit	+
MRPL49	Mitochondrial ribosomal protein of the large subunit	++
MRPL6	Mitochondrial ribosomal protein of the large subunit	++
MRPL8	Mitochondrial ribosomal protein of the large subunit	+
MRPL8	Mitochondrial ribosomal protein of the large subunit	+
MRPL9	Mitochondrial ribosomal protein of the large subunit	+
MRPS16	Mitochondrial ribosomal protein of the small subunit	++
RML2	Mitochondrial ribosomal protein of the large subunit,	++
RPL14A	N-terminally acetylated protein component of the large (60S) ribosomal subunit,	+
RPL1B	N-terminally acetylated protein component of the large (60S) ribosomal subunit,	++
RPL20A	Protein component of the large (60S) ribosomal subunit,	+
RPL21A	Protein component of the large (60S) ribosomal subunit,	++
RPL21B	Protein component of the large (60S) ribosomal subunit	+
RPL27A	Protein component of the large (60S) ribosomal subuni	++
RPL31A	Protein component of the large (60S) ribosomal subunit,	++
RPL36B	Protein component of the large (60S) ribosomal subunit	++
RPL37A	Protein component of the large (60S) ribosomal subunit	+
RPL39	Protein component of the large (60S) ribosomal subunit	++
RPL40A	Ribosomal Protein of the Large subunit	+
RPL41A	Ribosomal protein L47 of the large (60S) ribosomal subunit,	++
RPL42B	Protein component of the large (60S) ribosomal subunit, identical to Rpl42Ap and has similarity to rat L44;	+
RPL43A	Protein component of the large (60S) ribosomal subunit, identical to Rpl43Bp and has similarity to rat L37a ribosomal protein;	+
RPP1A	Ribosomal stalk protein P1 alpha, involved in the interaction between translational elongation factors and the ribosome	++
RPS10A	Protein component of the small (40S) ribosomal subunit	+
RPS11A	Protein component of the small (40S) ribosomal subunit;	++
RPS19A	Protein component of the small (40S) ribosomal subunit, required for assembly and maturation of pre-40 S particles	+
RPS1B	Ribosomal protein 10 (rp10) of the small (40S) subunit	+
RPS1B	Ribosomal protein 10 (rp10) of the small (40S) subunit	+
RPS21B	Protein component of the small (40S) ribosomal subunit;	+
RPS27B	Protein component of the small (40S) ribosomal subunit;	++
RPS4A	Protein component of the small (40S) ribosomal subunit; mutation affects 20S pre-rRNA processing	+
RSA1	Protein involved in the assembly of 60S ribosomal subunits;	++
RSM18	Mitochondrial ribosomal protein of the small subunit	++
TEF4	Gamma subunit of translational elongation factor eEF1B, stimulates the binding of aminoacyl-tRNA (AA-tRNA) to ribosomes by releasing eEF1A (Tef1p/Tef2p) from the ribosomal complex	++
TMA19	Protein that associates with ribosomes;	+
YDR115W	Putative mitochondrial ribosomal protein of the large subunit,	++
Ammonium, amino acids and vitamin metabolism
ABZ2	Aminodeoxychorismate lyase (4-amino-4-deoxychorismate lyase), catalyzes the third step in para-aminobenzoic acid biosynthesis; involved in folic acid biosynthesis	+
ARO1	Pentafunctional arom protein, catalyzes steps 2 through 6 in the biosynthesis of chorismate, which is a precursor to aromatic amino acids	++
BUD16	Putative pyridoxal kinase, a key enzyme involved in pyridoxal 5'-phosphate synthesis, the active form of vitamin B6;	++
COX10	Heme A:farnesyltransferase, catalyzes the first step in the conversion of protoheme to the heme A prosthetic group required for cytochrome c oxidase activity	++
CYS3	Cystathionine gamma-lyase, catalyzes one of the two reactions involved in the transsulfuration pathway that yields cysteine from homocysteine with the intermediary formation of cystathionine	+
DUR1,2	Urea amidolyase, contains both urea carboxylase and allophanate hydrolase activities, degrades urea to CO2 and NH3;	++
ECM31	Ketopantoate hydroxymethyltransferase, required for pantothenic acid biosynthesis
GCN1	Positive regulator of the Gcn2p kinase activity, forms a complex with Gcn20p; proposed to stimulate Gcn2p activation by an uncharged tRNA	++
GCV3	H subunit of the mitochondrial glycine decarboxylase complex, required for the catabolism of glycine to 5,10-methylene-THF	+
GDH1	NADP(+)-dependent glutamate dehydrogenase, synthesizes glutamate from ammonia and alpha-ketoglutarate;	++
GLY1	Threonine aldolase, catalyzes the cleavage of L-allo-threonine and L-threonine to glycine;	++
HIS7	Imidazole glycerol phosphate synthase (glutamine amidotransferase:cyclase), catalyzes the fifth and sixth steps of histidine biosynthesis and also produces 5-aminoimidazole-4-carboxamide ribotide (AICAR), a purine precursor	++
MET7	Folylpolyglutamate synthetase, catalyzes extension of the glutamate chains of the folate coenzymes, required for methionine synthesis	+
MET8	Bifunctional dehydrogenase and ferrochelatase, involved in the biosynthesis of siroheme, a prosthetic group used by sulfite reductase;	++
MEU1	Methylthioadenosine phosphorylase (MTAP)	+
MMP1	High-affinity S-methylmethionine permease, required for utilization of S-methylmethionine as a sulfur source;	+
NPR2	Component of an evolutionarily conserved Npr2/3 complex that mediates downregulation of TORC1 activity in response to amino acid limitation	+
NPR3	Component, with Npr2p, of an evolutionarily conserved complex that mediates downregulation of TOR Complex 1 activity in response to amino acid limitation	++
PRS3	5-phospho-ribosyl-1(alpha)-pyrophosphate synthetase, synthesizes PRPP, which is required for nucleotide, histidine, and tryptophan biosynthesis	++
SLM5	Mitochondrial asparaginyl-tRNA synthetase	++
THI6	Bifunctional enzyme with thiamine-phosphate pyrophosphorylase and 4-methyl-5-beta-hydroxyethylthiazole kinase activities, required for thiamine biosynthesis;	++
YBR204C	Serine hydrolase;
Phosphate metabolism
PHO5	Repressible acid phosphatase (1 of 3) that also mediates extracellular nucleotide-derived phosphate hydrolysis;	+
PHO88	Probable membrane protein, involved in phosphate transport	+
Cell wall function
ANP1	Subunit of the alpha-1,6 mannosyltransferase complex; type II membrane protein; has a role in retention of glycosyltransferases in the Golgi;	++
CHS1	Chitin synthase I, requires activation from zymogenic form in order to catalyze the transfer of N-acetylglucosamine (GlcNAc) to chitin;	++
CWH43	Putative sensor/transporter protein involved in cell wall biogenesis; contains 14-16 transmembrane segments and several putative glycosylation and phosphorylation sites	+
FKS1	Catalytic subunit of 1,3-beta-D-glucan synthase, functionally redundant with alternate catalytic subunit Gsc2p; binds to regulatory subunit Rho1p; involved in cell wall synthesis and maintenance; localizes to sites of cell wall remodeling	++
GAS1	Beta-1,3-glucanosyltransferase, required for cell wall assembly and also has a role in transcriptional silencing	++
KRE6	Protein required for beta-1,6 glucan biosynthesis;	+
MNN11	Subunit of a Golgi mannosyltransferase complex that also contains Anp1p, Mnn9p, Mnn10p, and Hoc1p, and mediates elongation of the polysaccharide mannan backbone;	++
MNN2	Alpha-1,2-mannosyltransferase, responsible for addition of the first alpha-1,2-linked mannose to form the branches on the mannan backbone of oligosaccharides	+
MNN9	Subunit of Golgi mannosyltransferase complex also containing Anp1p, Mnn10p, Mnn11p, and Hoc1p that mediates elongation of the polysaccharide mannan backbone	++
ROM2	GDP/GTP exchange protein (GEP) for Rho1p and Rho2p; mutations are synthetically lethal with mutations in rom1	++
ROT2	Glucosidase II catalytic subunit required for normal cell wall synthesis	+
YGP1	Cell wall-related secretory glycoprotein;	++
Peroxissomal function
PEX13	Integral peroxisomal membrane required for the translocation of peroxisomal matrix proteins	+
PEX14	Peroxisomal membrane peroxin that is a central component of the peroxisomal protein import machinery;	++
Signal transduction
GPB1	Multistep regulator of cAMP-PKA signaling; i	++
GPB2	Multistep regulator of cAMP-PKA signaling; inhibits PKA downstream of Gpa2p and Cyr1p, thereby increasing cAMP dependency	+
HOG1	Mitogen-activated protein kinase involved in osmoregulation via three independent osmosensors;	++
IRA2	GTPase-activating protein that negatively regulates RAS by converting it from the GTP- to the GDP-bound inactive form, required for reducing cAMP levels under nutrient limiting conditions	+
IRS4	Involved in regulating phosphatidylinositol 4,5-bisphosphate levels and autophagy	++
NBP2	Protein involved in the HOG (high osmolarity glycerol) pathway, negatively regulates Hog1p by recruitment of phosphatase Ptc1p the Pbs2p-Hog1p complex	+
PBS2	MAP kinase kinase that plays a pivotal role in the osmosensing signal-transduction pathway, activated under severe osmotic stress	++
PDE2	High-affinity cyclic AMP phosphodiesterase, component of the cAMP-dependent protein kinase signaling system, protects the cell from extracellular cAMP,	++
PHO85	Cyclin-dependent kinase, with ten cyclin partners; involved in regulating the cellular response to nutrient levels and environmental conditions and progression through the cell cycle	++
PTC1	Type 2C protein phosphatase (PP2C); inactivates the osmosensing MAPK cascade by dephosphorylating Hog1p;	+
RAS2	GTP-binding protein that regulates the nitrogen starvation response, sporulation, and filamentous growth;	+
RIM13	Calpain-like cysteine protease involved in proteolytic activation of Rim101p in response to alkaline pH	++
RIM15	Glucose-repressible protein kinase involved in signal transduction during cell proliferation in response to nutrients, specifically the establishment of stationary phase	++
RIM21	Component of the RIM101 pathway	+
RIM9	Protein of unknown function, involved in the proteolytic activation of Rim101p in response to alkaline pH;	++
SCH9	Protein kinase involved in transcriptional activation of osmostress-responsive genes; regulates G1 progression, cAPK activity, nitrogen activation of the FGM pathway;	++
SNF1	AMP-activated serine/threonine protein kinase found in a complex containing Snf4p and members of the Sip1p/Sip2p/Gal83p family	++
SNF4	Activating gamma subunit of the AMP-activated Snf1p kinase complex (contains Snf1p and a Sip1p/Sip2p/Gal83p family member);	++
SSK1	Cytoplasmic response regulator, part of a two-component signal transducer that mediates osmosensing via a phosphorelay mechanism;	++
STE50	Protein involved in mating response, invasive/filamentous growth, and osmotolerance, acts as an adaptor that links G protein-associated Cdc42p-Ste20p complex to the effector Ste11p to modulate signal transduction	++
SYS1	Integral membrane protein of the Golgi required for targeting of the Arf-like GTPase Arl3p to the Golgi	++
TCO89	Subunit of TORC1 (Tor1p or Tor2p-Kog1p-Lst8p-Tco89p), a complex that regulates growth in response to nutrient availability	++
TPK2	cAMP-dependent protein kinase catalytic subunit;	+
Cell cycle
PCL2	Cyclin, interacts with cyclin-dependent kinase Pho85p; member of the Pcl1,2-like subfamily, involved in the regulation of polarized growth and morphogenesis and progression through the cell cycle;	++
SPO22	Meiosis-specific protein essential for chromosome synapsis, involved in completion of nuclear divisions during meiosis;	++
Internal pH homeostasis
CUP5	Proteolipid subunit of the vacuolar H(+)-ATPase V0 sector (subunit c; dicyclohexylcarbodiimide binding subunit); required for vacuolar acidification	++
PKR1	V-ATPase assembly factor, functions with other V-ATPase assembly factors in the ER to efficiently assemble the V-ATPase membrane sector	++
PMP1	Small single-membrane span proteolipid that functions as a regulatory subunit of the plasma membrane H(+)-ATPase Pma1p,	++
PMP2	Proteolipid associated with plasma membrane H(+)-ATPase (Pma1p); regulates plasma membrane H(+)-ATPase activity	+
PPA1	Subunit c'' of the vacuolar ATPase, which functions in acidification of the vacuole; one of three proteolipid subunits of the V0 domain	++
TFP1	Subunit A of the eight-subunit V1 peripheral membrane domain of the vacuolar H+-ATPase; protein precursor undergoes self-catalyzed splicing to yield the extein Tfp1p and the intein Vde	+
VMA13	Subunit H of the eight-subunit V1 peripheral membrane domain of the vacuolar H+-ATPase (V-ATPase), an electrogenic proton pump found throughout the endomembrane system;	++
VMA8	Subunit D of the eight-subunit V1 peripheral membrane domain of the vacuolar H+-ATPase (V-ATPase), an electrogenic proton pump found throughout the endomembrane system; plays a role in the coupling of proton transport and ATP hydrolysis	++
VPH2	Integral membrane protein required for vacuolar H+-ATPase (V-ATPase) function, although not an actual component of the V-ATPase complex;	+
Unknown
AIM10	Protein with similarity to tRNA synthetases	++
API2	Dubious open reading frame,	++
BRP1	Dubious ORF located in the upstream region of PMA1	++
BUD19	Dubious open reading frame, unlikely to encode a protein	+
BUD26	Dubious open reading frame,	++
CSF1	Molecular function unknown; required for fermentation at low temperature	+
DGR2	Protein of unknown function	+
ECM33	GPI-anchored protein of unknown function	+
ENV10	Putative protein of unknown function	+
ERD1	Predicted membrane protein required for the retention of lumenal endoplasmic reticulum proteins	+
FYV10	Protein of unknown function,	+
FYV12	Protein of unknown function	+
GDT1	Putative protein of unknown function;	++
GET4	Protein of unknown function	+
GIS2	Proposed to be involved in the RAS/cAMP signaling pathway	+
HGH1	Nonessential protein of unknown function	+
HOR7	Protein of unknown function	+
HUR1	Protein of unknown function;	++
IES2	Unknown	+
IRC19	Putative protein of unknown function;	+
LGE1	Protein of unknown function;	+
MAG2	Cytoplasmic protein of unknown function;	++
MSC1	Protein of unknown function	+
NRP1	Putative RNA binding protein of unknown function; localizes to stress granules induced by glucose deprivation; predicted to be involved in ribosome biogenesis	+
OPI8	Dubious open reading frame unlikely to encode a protein	++
OPI9	Dubious open reading frame unlikely to encode a protein	+
PAR32	Putative protein of unknown function	++
PIH1	Protein of unresolved function;	++
PSP1	Protein of unknown function	+
RBS1	Protein of unknown function, identified as a high copy suppressor of psk1 psk2 mutations that confer temperature-sensitivity for galactose utilization	++
RRT2	Putative protein of unknown function	+
RTC2	Protein of unknown function	+
SET5	Zinc-finger protein of unknown function,	+
SYH1	Protein of unknown function that may interact with ribosomes	+
TVP18	Unknown	+
UBX4	Unknown function; putative UBX (ubiquitin regulatory X) domain-containing protein that interacts with Cdc48p	+
VEL1	Putative protein of unknown function	+
VPS61	Dubious open reading frame, unlikely to encode a protein	++
VPS66	Cytoplasmic protein of unknown function involved in vacuolar protein sorting
YAL058C-A	Dubious open reading frame unlikely to encode a protein	+
YBL094C	Dubious open reading frame unlikely to encode a protein,	++
YBL100C	Dubious open reading frame unlikely to encode a protein	++
YBR174C	Dubious open reading frame unlikely to encode a protein	++
YBR178W	Dubious open reading frame unlikely to encode a protein	++
YBR196C-A	Putative protein of unknown function	+
YBR197C	Putative protein of unknown function;	+
YBR197C	Putative protein of unknown function	+
YBR209W	Dubious open reading frame unlikely to encode a protein	+
YBR238C	Mitochondrial membrane protein with similarity to Rmd9p;	++
YCL001W-B	Putative protein of unknown function	+
YCL036W	Protein of unknown function	+
YCL046W	Dubious open reading frame unlikely to encode a protein	+
YCL056C	Protein of unknown function;	+
YCR100C	Protein of unknown function	++
YCR101C	Protein of unknown function	++
YDL114W	Putative protein of unknown function with similarity to acyl-carrier-protein reductases;	++
YDL118W	Non-essential protein of unconfirmed function	+
YDL119C	Putative mitochondrial transport protein	+
YDL172C	Dubious ORF unlikely to encode a protein	+
YDL177C	Putative protein of unknown function;	++
YDR029W	Dubious ORF unlikely to encode a protein	++
YDR114C	Putative protein of unknown function;	++
YDR149C	Dubious open reading frame unlikely to encode a functional protein,	+
YDR203W	Dubious open reading frame unlikely to encode a functional protein	+
YDR271C	Unknown	+
YDR415C	Putative protein of unknown function	+
YDR417C	Dubious open reading frame unlikely to encode a protein	+
YDR524C-B	Putative protein of unknown function	+
YEL043W	Predicted cytoskeleton protein involved in intracellular signalling based on quantitative analysis of protein-protein interaction maps;	+
YEL045C	Dubious open reading frame unlikely to encode a protein	++
YEL057C	Protein of unknown function involved in telomere maintenance	+
YER084W	Dubious open reading frame unlikely to encode a protein	+
YER085C	Putative protein of unknown function	+
YER091C-A	Protein of unknown function	++
YGL007C-A	Putative protein of unknown function,	++
YGL024W	Dubious open reading frame unlikely to encode a protein,	++
YGL034C	Dubious open reading frame unlikely to encode a functional protein	+
YGL152C	Dubious open reading frame unlikely to encode a protein	++
YGL188C-A	Putative protein of unknown function	++
YGL242C	Putative protein of unknown function	+
YGL262w	Putative protein of unknown function	+
YGR053C	Putative protein of unknown function	+
YGR236C	Protein of unknown function; Protein required for survival at high temperature during stationary phase	++
YIL028W	Dubious open reading frame unlikely to encode a protein,	++
YIL029C	Putative protein of unknown function;	++
YIL077C	Putative protein of unknown function;	++
YIL092W	Putative protein of unknown function;	++
YJL120W	Dubious open reading frame unlikely to encode a protein	++
YJL175W	Dubious open reading frame unlikely to encode a functional protein	++
YJR114W	Dubious open reading frame unlikely to encode a protein	++
YKL077W	Putative protein of unknown function;	+
YKL096C-B	Putative protein of unknown function	++
YKL118W	Dubious open reading frame, unlikely to encode a protein	++
YKR023W	Putative protein of unknown function;	++
YLR177W	Putative protein of unknown function	+
YLR184W	Dubious ORF unlikely to encode a functional protein,	++
YLR202C	Dubious open reading frame unlikely to encode a protein	++
YLR261C	Dubious open reading frame	++
YLR358C	Dubious open reading frame unlikely to encode a protein	++
YLR374C	Dubious open reading frame unlikely to encode a protein	++
YLR414C	Putative protein of unknown function;	++
YMR082C	Dubious open reading frame unlikely to encode a functional protein	+
YMR326C	Dubious open reading frame unlikely to encode a protein	++
YNL089C	Dubious open reading frame unlikely to encode a functional protein;	+
YNL200C	Putative protein of unknown function;	++
YNL208w	Protein of unknown function; may interact with ribosomes,	++
YNL296W	Dubious open reading frame	++
YNR005C	Dubious open reading frame unlikely to encode a functional protein	++
YOL050C	Dubious open reading frame unlikely to encode a protein	+
YOR292C	Putative protein of unknown function	+
YOR304C-A	Protein of unknown function	+
YOR309C	Dubious open reading frame unlikely to encode a protein	+
YOR343C	Protein of unknown function	+
YOR345C	Dubious ORF unlikely to encode a protein	+
YPL062W	Dubious open reading frame unlikely to encode a protein	+
YPL205C	Hypothetical protein	++
YPR087W	Dubious open reading frame, unlikely to encode a protein;
YPR170C	Dubious open reading frame unlikely to encode a protein	+
YPR197C	Dubious open reading frame unlikely to encode a functional protein	+
