# Supplementary material for: Genome-wide identification of Saccharomyces cerevisiae genes required for tolerance to acetic acid
Source: Microb Cell Fact. 2010 Oct 25;9:79. doi: 10.1186/1475-2859-9-79 (PMC2972246; doi:10.1186/1475-2859-9-79)
Supplement: Additional file 3 — Table S2. Percentage of "acetic acid-resistance genes" regulated by transcription factors required for maximal tolerance to acetic acid. The genes found to be required for maximal tolerance to acetic acid were clustered with the transcription factors that were here identified as determinants of resistance to this weak acid, based on the information deposited in the YEASTRACT database (June 2010). [file 1475-2859-9-79-S3.XLS]

## Sheet: Sheet1
Transcription factor	% dataset regulated by the TF	Target genes
Msn2p	0.151	UBP14 ECM33 PHO5 PHO88 CBP6 TPS1 RTC2 YBR241c RGD1 STP22 YDL063c BRE1 RPL41a RPS11a DOA4 TPS2 ARO1 SAC6 SWR1 NPL3 VPS52 ITR1 PMP2 GDA1 IES6 YEL045c GLY1 VMA8 BEM2 PYC1 ARI1 PMR1 GTS1 YGL242c NSR1 SNF6 COX23 YIL029c APQ12 PCL7 RHR2 FIS1 FYV10 MET18 RPL39 PTK2 YJR096w MUD2 CYT2 LTV1 RHO4 FPS1 LDB18 SSK1 PPR1 SPT8 ERG3 HOG1 YLR177w RPL37a YKE2 YLR202c CPR6 ATP14 PUN1 VPS36 MSC1 MSN2 FET3 NDE1 HOR7 R…
Skn7p	0.098	ATP1 MNN2 SLM4 ECM33 PTC1 RPL31a PCL2 NRG1 TPS2 API2 PMP2 IES6 YEL045c GLY1 PET122 OXA1 YGL007w PYC1 RPL27a SKN7 APQ12 GVP36 PCL7 SEE1 FIS1 FMC1 RPS21b YJR096w MGM101 IXR1 CYT2 LTV1 TPO1 MMP1 HOG1 ATP14 FKS1 PUN1 RPS1b GTR1 MSN2 MOT3 TVP18 NDE1 HOR7 GAS1 RAS2 CHS1 ZWF1 GSH2 YOL050c IRA2 HMI1 GYP1 YOR292c RPS10a TYE7 HAA1 TPO3 KRE6 GPH1
Gcr2p	0.095	SWD1 ATP1 TPS1 YBR196c-a DUR1,2 MET8 THI2 STP22 GFD2 SLM5 RPL31a ARF1 NRG1 TPS2 ATP5 QCR7 IES6 YEL045c GLY1 NPR2 YER085c PET122 QCR6 MIG1 PYC1 ARI1 HXK2 AZR1 SPG1 PFK1 YSP1 CST6 RHR2 SPO22 SYS1 QCR8 PTK2 YJR096w DGR2 MMP1 PDC1 VPS63 YPT6 PUN1 CAT2 MSN2 NDE1 ALF1 YGP1 GCR2 ZWF1 IFM1 RPS19a TYE7 PDE2 FIT2 SSN3 SUR1 ATP4
Cbf1p	0.053	CYS3 UBC4 RTC2 HIS7 PTC1 BRE1 MSW1 YEL043w IES6 YEL045c GLY1 YER091c-a LPD1 RIM15 QCR6 SOH1 RTG2 SYF2 HSV2 AZR1 SRB2 SFB3 QCR8 CBF1 RPS4a MMP1 SLS1 GTR1 MSN2 BRE5 SHR5 MDY2 TYE7
Nrg1p	0.051	AGP2 RTC2 NRG1 ATP5 IES6 YEL045c GLY1 NPR2 ERG28 CAJ1 PET117 ERG4 MRF1 ARI1 YGR053c FYV10 FMC1 MGM101 YKL077w YPT6 GTR1 FET3 MOT3 NDE1 HOR7 MRPL33 YNL200c MCH5 YOR343c ARL3 ATP4 TPO3
Stb5p	0.051	PAF1 BUD23 YCR101c YDL063c DHH1 YDR114c IES6 YEL045c YER084w BUD13 HXK2 HGH1 SPG1 STB5 SET5 TPO1 HOG1 YKE2 MOT3 NDE1 SCS7 ADE4 POR1 ZWF1 RPS19a FYV12 TYE7 YPL062w VPS28 RPL21b TPK2 ATG11
Mig1p	0.04	SWC3 CYS3 FES1 RTC2 BUG1 CYK3 NRG1 RGP1 VPS52 MIG1 YGL242c QCR8 FPS1 MMP1 PDC1 VPS36 COQ5 MSC1 HOR7 YGP1 FPK1 FIT3 SUV3 LEA1 THI6
Swi6p	0.034	SLM4 ECM33 PCL2 CRD1 TPS2 MKC7 VPS74 GIN4 YDR524c-b API2 PET54 YKL096c-b HOG1 RPL37a CHS5 FKS1 GTR1 GAS1 YNL089c YNL296w TYE7
Ume6p	0.034	SSH1 UBC13 INO2 YEL057c IME4 CHO2 SSZ1 PKP1 SPO22 MEF2 FRA1 IES3 PUN1 CAT2 GTR1 PRC1 BUD21 REV1 BEM4 GPH1 OPT2
Stp1p	0.032	AGP2 THI2 HIS7 NRG1 IPK1 GDA1 IES6 YEL045c GLY1 NPR2 CUP2 AZR1 YKR004c MMR1 VPS63 YPT6 YGP1 IRA2 GPH1 OPT2
Ace2p	0.027	ROT2 CYK3 PCL2 API2 PET122 OXA1 BEM2 UBP6 YGL007c-a YGL007w ITC1 MGM101 RPS4a PUN1 GTR1 RAS2 ZWF1
Ino2p	0.024	RTG3 BPH1 SNT1 INO2 ITR1 DBF2 CHO2 PIH1 RPS4b RPB4 MMP1 ACE2 MOT3 YGP1 GPH1
Cst6p	0.021	YBR197c ROT2 PER1 TPS2 VPS74 CST6 RHR2 YJR096w MSC1 MSN2 YGP1 CHS1 GPH1
Rtg3p	0.021	RTG3 EXO5 HTL1 COX9 NRG1 ARO1 RML2 YKR004c HOG1 EST2 COQ5 HOR7 MCH5
Rim101p	0.018	YCL056c BPH1 BUD31 NRG1 SAC6 IPK1 ERG28 VEL1 YIL029c FRE8 MCH5
Sum1p	0.014	PMT2 RTC2 YDL114w SUM1 MRPL35 MRPL6 DID2 FKS1 SCS7
Uga3p	0.013	SIF2 SAC6 SUM1 VPS74 SDC1 BUD13 ZWF1 VMA13
Ixr1p	0.013	YDR029w UBP6 YSP1 EPS1 IXR1 IRC19 SCS7 LSM7
Tye7p	0.01	PEX14 HSV2 AZR1 SRB2 MSN2 BRE5
Mot3p	0.008	ERG28 ARI1 PDC1 ERG2 KAR3
Haa1p	0.008	YGP1 TPO3 SAP30 HRK1 NRG1
Thi2p	0.008	PHO5 RML2 AZR1 LEA1 THI6
Ppr1p	0.003	CDC73 ATG11
Cup2p	0.002	CUP2
